# Supplementary material for: Characterizing Seasonal Radial Growth Dynamics of Balsam Fir in a Cold Environment Using Continuous Dendrometric Data: A Case Study in a 12-Year Soil Warming Experiment
Source: Sensors (Basel). 2022 Jul 9;22(14):5155. doi: 10.3390/s22145155 (PMC9315762; doi:10.3390/s22145155)
Supplement: Supplementary file 1 [file sensors-22-05155-s001.zip]

Archive with 1 entries (1 files):
- sensors-1772292-supplementary.pdf
